# Supplementary material for: Characterization of the gut microbiome of wild Peromyscus sonoriensis in New Mexico, USA
Source: Front Microbiomes. 2026 Apr 24;5:1672092. doi: 10.3389/frmbi.2026.1672092 (PMC13153134; doi:10.3389/frmbi.2026.1672092)
Supplement: Supplementary file 4 [file Table1.xlsx]

## Sheet: Sheet1
Sample Number	Reference Number	NK number	MSB number	Sex	Age	Location (County)	Museum Sample
SMPL_1	IJM 69			F	A	Curry	No
SMPL_2	IJM 65			F	A	Curry	No
SMPL_3	IJM 81			M	A	Curry	No
SMPL_4	IJM 50			M	A	Roosevelt	No
SMPL_5	IJM J9			F	A	Roosevelt	No
SMPL_6	IJM 634			M	A	Quay	No
SMPL_7	IJM 620			M	A	Quay	No
SMPL_8	328829	328829		F	A	McKinley	No
SMPL_9	IJM 39			M	A	Roosevelt	No
SMPL_13	IJM 77			F	A	Curry	No
SMPL_14	IJM 68			F	A	Curry	No
SMPL_15	IJM 67			M	A	Curry	No
SMPL_16	IJM 30			F	A	Roosevelt	No
SMPL_17	IJM 57			F	A	Curry	No
SMPL_18	IJM 78			F	A	Curry	No
SMPL_19	328873	328873		M	A	McKinley	No
SMPL_20	328831	328831		M	A	McKinley	No
SMPL_21	328865	328865		M	A	McKinley	No
SMPL_22	328840	328840		M	A	McKinley	No
SMPL_23	328827	328827		F	A	McKinley	No
SMPL_27	IJM 54			F	A	Curry	No
SMPL_29	328863	328863		M	J	McKinley	No
SMPL_30	328861	328861		M	A	McKinley	No
SMPL_31	IJM 314			M	A	Eddy	No
SMPL_32	IJM 76			F	A	Curry	No
SMPL_34	328834	328834		M	A	McKinley	No
SMPL_35	328872	328872		M	J	McKinley	No
SMPL_36	IJM 32			F	A	Roosevelt	No
SMPL_37	328844	328844		M	A	McKinley	No
SMPL_38	328828	328828		M	S	McKinley	No
SMPL_39	328876	328876		M	A	McKinley	No
SMPL_40	328864	328864		M	A	McKinley	No
SMPL_41	328835	328835		F	A	McKinley	No
SMPL_42	328835	328835		F	A	McKinley	No
SMPL_43	328842	328842		M	A	McKinley	No
SMPL_44	328862	328862		M	J	McKinley	No
SMPL_45	328844	328844		M	A	McKinley	No
SMPL_47	IJM 56			F	A	Curry	No
SMPL_48	IJM 18			F	A	Roosevelt	No
SMPL_49	IJM 82			M	A	Curry	No
SMPL_50	IJM 1			M	A	Roosevelt	No
SMPL_51	IJM 8			F	A	Roosevelt	No
SMPL_52	IJM 7			M	A	Roosevelt	No
SMPL_53	IJM 11			F	A	Roosevelt	No
SMPL_54	328838	328838		M	A	McKinley	No
SMPL_55	328874	328874		F	A	McKinley	No
SMPL_56	IJM 46			M	A	Roosevelt	No
SMPL_57	IJM 583			M	J	Roosevelt	No
SMPL_58	IJM 592			M	J	Roosevelt	No
SMPL_59	IJM 20			F	A	Roosevelt	No
SMPL_60	IJM 26			F	A	Roosevelt	No
SMPL_61	312531	312531		M	A	Taos	No
SMPL_62	328812	328812		M	J	Taos	No
SMPL_64	IJM 43			M	J	Roosevelt	No
SMPL_65	312533	312533		F	S	Taos	No
SMPL_66	IJM 578			M	A	Roosevelt	No
SMPL_67	312356	312356		M	J	McKinley	No
SMPL_68	312358	312358		F	J	McKinley	No
SMPL_69	IJM 579			M	J	Roosevelt	No
SMPL_70	312354	312354		M	A	McKinley	No
SMPL_71	312355	312355		F	S	McKinley	No
SMPL_72	312359	312359		M	J	McKinley	No
SMPL_73	328814	328814		F	A	Taos	No
SMPL_74	328817	328817		M	S	Taos	No
SMPL_75	312351	312351		F	A	McKinley	No
SMPL_76	312364	312364		F	A	McKinley	No
SMPL_77	312352	312352		F	A	McKinley	No
SMPL_79	312362	312362		M	A	McKinley	No
SMPL_80	312361	312361		M	S	McKinley	No
SMPL_81	328820	328820		M	J	Taos	No
SMPL_82	312544	312544		M	S	Taos	No
SMPL_83	312545	312545		M	S	Taos	No
SMPL_84	328802	328802		M	A	Taos	No
SMPL_85	328819	328819		M	J	Taos	No
SMPL_86	312528	312528		M	A	Taos	No
SMPL_87	312540	312540		F	A	Taos	No
SMPL_88	328823	328823		F	A	Taos	No
SMPL_89	312543	312543		M	S	Taos	No
SMPL_90	312549	312549		F	J	Taos	No
SMPL_91	312524	312524		M	A	Taos	No
SMPL_92	312525	312525		F	S	Taos	No
SMPL_93	312537	312537		M	S	Taos	No
SMPL_94	312538	312538		F	A	Taos	No
SMPL_95	328818	328818		M	J	Taos	No
SMPL_96	312535	312535		F	S	Taos	No
SMPL_97	IJM 22			F	A	Roosevelt	No
SMPL_98	IJM 59			M	A	Curry	No
SMPL_99	IJM 311			M	A	Eddy	No
SMPL_100	IJM 63			F	A	Curry	No
SMPL_101	312421	312421		M	A	Taos	No
SMPL_102	TR-036	332843		M	A	Taos	No
SMPL_103	312443			M	A	Taos	No
SMPL_104	TR-094			M	S	Taos	No
SMPL_105	IJM 62			M	A	Curry	No
SMPL_106	328813	328813		M	J	Taos	No
SMPL_107	312523	312523		F	S	Taos	No
SMPL_108	312394	312394		M	J	Taos	No
SMPL_109	312426	312426		M	J	Taos	No
SMPL_110	312384	312384		F	A	Taos	No
SMPL_111	312442	312442		M	J	Taos	No
SMPL_112	TR-043	332850		F	A	Taos	No
SMPL_113	328870	328870		F	A	McKinley	No
SMPL_114	IJM 372			M	A	Eddy	No
SMPL_115	312521	312521		F	A	Taos	No
SMPL_116	312451	312451		M	J	Taos	No
SMPL_117	312420	312420		M	A	Taos	No
SMPL_118	312392	312392		F	A	Taos	No
SMPL_119	312440	312440		F	S	Taos	No
SMPL_120	TR-005	332815		F	J	Taos	No
SMPL_121	328875	328875		F	J	McKinley	No
SMPL_122	IJM 573			M	A	Roosevelt	No
SMPL_123	312447	312447		M	J	Taos	No
SMPL_124	312385	312385		F	S	Taos	No
SMPL_125	TR-015	332825		M	J	Taos	No
SMPL_126	TR-73			F	A	Taos	No
SMPL_127	312425	312425		M	S	Taos	No
SMPL_128	TR-044	332851		F	J	Taos	No
SMPL_129	IJM 2			F	A	Roosevelt	No
SMPL_130	IJM 14			F	A	Roosevelt	No
SMPL_131	312438	312438		F	A	Taos	No
SMPL_132	312391	312391		M	A	Taos	No
SMPL_133	TR-081			M	J	Taos	No
SMPL_134	312452	312452		F	S	Taos	No
SMPL_135	312444	312444		F	A	Taos	No
SMPL_136	TR-095			F	J	Taos	No
SMPL_137	328832	328832		F	S	McKinley	No
SMPL_139	IJM 66			M	J	Curry	No
SMPL_140	312449	312449		M	A	Taos	No
SMPL_141	TR-001	332811		F	S	Taos	No
SMPL_142	312454	312454		M	A	Taos	No
SMPL_143	312445	312445		F	A	Taos	No
SMPL_144	312378	312378		M	A	Taos	No
SMPL_145	328869	328869		F	A	McKinley	No
SMPL_147	312446	312446		M	J	Taos	No
SMPL_148	TR-010	332820		F	J	Taos	No
SMPL_149	312439	312439		F	A	Taos	No
SMPL_150	312435	312435		M	J	Taos	No
SMPL_151	IJM 312			M	A	Eddy	No
SMPL_152	TR-035	332842		M	S	Taos	No
SMPL_153	328866	328866		M	A	McKinley	No
SMPL_154	IJM 231			F	A	Lea	No
SMPL_156	312423	312423		F	A	Taos	No
SMPL_157	312393	312393		F	A	Taos	No
SMPL_158	312441	312441		F	J	Taos	No
SMPL_159	312379	312379		F	A	Taos	No
SMPL_160	TR-072			M	A	Taos	No
SMPL_161	328878	328878		M	A	McKinley	No
SMPL_163	IJM 71			F	A	Curry	No
SMPL_164	312383	312383		M	S	Taos	No
SMPL_166	312390	312390		F	A	Taos	No
SMPL_167	312436	312436		M	J	Taos	No
SMPL_168	TR-011	332821		F	J	Taos	No
SMPL_169	312532	312532		F	A	McKinley	No
SMPL_170	IJM 60			F	A	Curry	No
SMPL_171	IJM 328			M	A	Eddy	No
SMPL_172	312380	312380		F	J	Taos	No
SMPL_173	TR-029	332838		M	J	Taos	No
SMPL_174	312432	312432		F	J	Taos	No
SMPL_175	TR-079			M	J	Taos	No
SMPL_176	TR-042	332849		F	A	Taos	No
SMPL_177	IJM 47			F	A	Roosevelt	No
SMPL_178	305640	305640	333384	M	A	Cibola	Yes
SMPL_179	312433	312433		M	J	Taos	No
SMPL_180	TR-041	332848		M	A	Taos	No
SMPL_181	312381	312381		M	A	Taos	No
SMPL_182	312387	312387		M	J	Taos	No
SMPL_183	TR-040	332847		F	J	Taos	No
SMPL_184	TR-070			F	A	Taos	No
SMPL_185	IJM 669			F	A	Eddy	No
SMPL_186	312539	312539		F	S	Taos	No
SMPL_187	312437	312437		M	J	Taos	No
SMPL_188	TR-071			M	S	Taos	No
SMPL_189	312434	312434		F	A	Taos	No
SMPL_190	312377	312377		M	A	Taos	No
SMPL_191	TR-008	332818		M	S	Taos	No
SMPL_192	TR-080			F	A	Taos	No
SMPL_193	305652	305652	333388	F	A	Cibola	Yes
SMPL_194	305637	305637	333402	M	A	Cibola	Yes
SMPL_195	293489	293489	341502	F	A	San Miguel	Yes
SMPL_196	303449	303449	329267	F	A	Cibola	Yes
SMPL_197	304718	304718	333411	M	S	Cibola	Yes
SMPL_198	311302	311302	341508	F	A	San Miguel	Yes
SMPL_199	305657	305657	333439	M	A	Cibola	Yes
SMPL_200	293474	293474	341333	F	S	San Miguel	Yes
SMPL_201	303460	303460	329278	F	A	Cibola	Yes
SMPL_202	305658	305658	333436	M	A	Cibola	No
SMPL_203	304726	304726	333382	M	A	Cibola	Yes
SMPL_204	305638	305638	333422	M	A	Cibola	Yes
SMPL_205	305672	305672	333387	M	A	Cibola	Yes
SMPL_206	305663	305663	333406	M	A	Cibola	Yes
SMPL_207	305639	305639	333402	F	A	Cibola	Yes
SMPL_208	305653	305653	333404	M	A	Cibola	Yes
SMPL_209	303445	303445	329263	M	A	Cibola	Yes
SMPL_210	305654	305654	333378	M	J	Cibola	Yes
SMPL_211	305673	305673	333410	M	A	Cibola	No
SMPL_212	293482	293482	341497	M	A	San Miguel	Yes
SMPL_213	293491	293491	341504	M	S	San Miguel	Yes
SMPL_214	311308	311308	341514	M	J	San Miguel	Yes
SMPL_215	310802	310802	341727	M	A	Rio Arriba	Yes
SMPL_216	293493	293493	341525	M	A	San Miguel	Yes
SMPL_217	304725	304725	333417	F	A	Cibola	Yes
SMPL_218	293481	293481	341354	M	A	San Miguel	Yes
SMPL_219	293485	293485	342500	M	S	San Miguel	Yes
SMPL_220	293486	293486	341511	M	A	San Miguel	Yes
SMPL_221	293484	293484	341499	M	S	San Miguel	Yes
SMPL_222	293490	293490	341503	F	A	San Miguel	Yes
SMPL_223	293457	293457	341292	F	A	San Miguel	Yes
SMPL_224	310804	310804	341740	M	S	Rio Arriba	Yes
SMPL_225	293479	293479	341495	F	S	San Miguel	Yes
SMPL_226	341338	305393	341338	M	A	San Miguel	Yes
SMPL_227	311307	311307	341513	M	A	San Miguel	Yes
SMPL_228	293480	293480	341496	M	A	San Miguel	Yes
SMPL_229	310803	310803	341722	F	A	Rio Arriba	Yes
SMPL_230	293477	293477	341455	F	A	San Miguel	Yes
SMPL_231	311303	311303	341509	F	A	San Miguel	Yes
SMPL_232	311305	311305	341507	M	A	San Miguel	Yes
SMPL_233	341701	311801	341701	F	A	Rio Arriba	Yes
SMPL_234	341344	305400	341344	F	S	San Miguel	Yes
SMPL_235	311309	311309	341534	M	J	San Miguel	Yes
SMPL_236	303434	303434	329204	M	A	Cibola	Yes
SMPL_237	303431	303431	329250	M	A	Cibola	Yes
SMPL_238	303450	303450	329268	M	S	Cibola	Yes
SMPL_239	311301	311301	341506	M	S	San Miguel	Yes
SMPL_240	341356	305399	341356	F	A	San Miguel	Yes
SMPL_241	341728	311810	341728	M	A	Rio Arriba	Yes
SMPL_242	341336	305390	341336	M	A	San Miguel	Yes
SMPL_243	341341	305396	341341	M	S	San Miguel	Yes
SMPL_244	293492	293492	341505	M	A	San Miguel	Yes
SMPL_245	311304	311304	341510	M	J	San Miguel	Yes
SMPL_246	293478	293478	341353	M	A	San Miguel	Yes
SMPL_247	341717	311804	341717	F	A	Rio Arriba	Yes
SMPL_248	329208	329208	352816	M	A	Cibola	Yes
SMPL_249	341337	305392	341337	M	A	San Miguel	Yes
SMPL_250	341692	311802	341692	F	A	Rio Arriba	Yes
SMPL_251	303463	303463	329281	F	A	Cibola	Yes
SMPL_252	341697	311805	341697	M	A	Rio Arriba	Yes
SMPL_253	341346	305403	341346	M	A	San Miguel	Yes
SMPL_254	341355	305391	341355	M	A	San Miguel	No
SMPL_255	303432	303432	329251	F	S	Cibola	No
SMPL_256	293483	293483	341498	F	A	San Miguel	Yes
SMPL_257	341358	305405	341358	M	A	San Miguel	Yes
SMPL_258	311306	311306	341512	M	A	San Miguel	Yes
SMPL_259	341343	305398	341343	F	J	San Miguel	Yes
SMPL_260	341345	305402	341345	M	A	San Miguel	Yes
SMPL_261	341339	305394	341339	F	A	San Miguel	Yes
SMPL_262	341342	305397	341342	M	A	San Miguel	Yes
SMPL_263	341362	305401	341362	M	A	San Miguel	Yes
SMPL_264	341340	305395	341340	M	A	San Miguel	Yes
SMPL_265	341737	311820	341737	F	A	Rio Arriba	Yes
SMPL_266	341748	311806	341748	F	J	Rio Arriba	Yes
SMPL_267	341730	311808	341730	M	A	Rio Arriba	Yes
SMPL_268	341334	305387	341334	M	S	San Miguel	Yes
SMPL_269	341335	305388	341335	M	S	San Miguel	Yes
SMPL_270	341745	310805	341745	M	J	Rio Arriba	Yes
SMPL_271	303430	303430	329249	F	A	Cibola	Yes
SMPL_272	341738	311807	341738	F	A	Rio Arriba	Yes
SMPL_273	303442	303442	329212	M	S	Cibola	Yes
SMPL_274	303459	303459	329277	F	A	Cibola	Yes
SMPL_275	303464	303464	329282	M	A	Cibola	Yes
SMPL_276	303428	303428	329247	M	A	Cibola	Yes
SMPL_277	303456	303456	329274	M	A	Cibola	Yes
SMPL_278	303429	303429	329248	M	A	Cibola	Yes
SMPL_279	303440	303440	329210	M	A	Cibola	Yes
SMPL_280	341694	311811	341694	M	A	Rio Arriba	Yes
SMPL_281	341599	305389	341599	M	J	San Miguel	Yes
SMPL_282	303458	303458	329276	F	A	Cibola	Yes
SMPL_283	341752	311803	341752	M	A	Rio Arriba	Yes
SMPL_284	303437	303437	329207	F	A	Cibola	Yes
SMPL_285	341698	311809	341698	F	J	Rio Arriba	Yes
SMPL_286	303448	303448	329266	M	A	Cibola	Yes
SMPL_287	293476	293476	341536	F	A	San Miguel	Yes
SMPL_288	293487	293487	341501	M	A	San Miguel	Yes
SMPL_289	328822	328822		F	A	Taos	No
SMPL_290	312522	312522		F	S	Taos	No
SMPL_291	312529	312529		F	J	Taos	No
SMPL_292	312541	312541		F	A	Taos	No
SMPL_293	312542	312542		M	S	Taos	No
SMPL_294	IJM 13			F	A	Roosevelt	No
SMPL_295	IJM 23			M	A	Roosevelt	No
SMPL_296	312376	312376		F	A	Taos	No
SMPL_297	IJM 72			F	A	Curry	No
SMPL_298	IJM 49			F	A	Roosevelt	No
SMPL_299	RCC 005	332771		M	A	Torrence	No
SMPL_300	IJM 51			F	A	Roosevelt	No
SMPL_301	IJM 597			M	A	Roosevelt	No
SMPL_302	IJM 31			M	A	Roosevelt	No
SMPL_303	RCC 004	332770		F	J	Torrence	No
SMPL_304	IJM 5			F	A	Roosevelt	No
SMPL_305	IJM 596			F	A	Roosevelt	No
SMPL_307	RCC 009	332775		F	A	Torrence	No
SMPL_308	IJM 58			M	A	Curry	No
SMPL_309	BWC 004	332761		M	A	Cibola	No
SMPL_310	ABQ 32			F	J	Bernalillo	No
SMPL_311	T2-101			F	A	Taos	No
SMPL_312	IJM 53			M	A	Curry	No
SMPL_313	IJM 310			M	A	Eddy	No
SMPL_314	IJM 12			M	A	Roosevelt	No
SMPL_315	IJM 61			F	A	Curry	No
SMPL_316	BWC 006	332763		F	A	Cibola	No
SMPL_317	BWC 003	332760		F	A	Cibola	No
SMPL_318	IJM 55			F	A	Curry	No
SMPL_319	RCC 008	332774		M	A	Torrence	No
SMPL_320	IJM 70			M	A	Curry	No
SMPL_321	TR-083			M	S	Taos	No
SMPL_322	TR-099			F	A	Taos	No
SMPL_323	IJM 53			M	A	Curry	No
SMPL_324	IJM 12			M	A	Roosevelt	No
SMPL_325	IJM 75			M	A	Curry	No
SMPL_326	TR-185			F	A	Taos	No
SMPL_327	TR-119			F	A	Taos	No
SMPL_328	TR-180			M	A	Taos	No
